# Supplementary material for: Patterns of Functional Diversity, Species Diversity, and Endemicity Driven by Elevation and Topographic Complexity in a Mediterranean Mountain Refuge
Source: Ecol Evol. 2025 May 7;15(5):e71354. doi: 10.1002/ece3.71354 (PMC12058463; doi:10.1002/ece3.71354)
Supplement: Supplementary file 2 — Appendix S2. [file ECE3-15-e71354-s002.xlsx]

## Sheet: Variables
Sample Plot	Vegetation Belt	Habitat type	FD	SD	Endemicity	Elevation	slope	radind	TPI	TPI_Group	sol_illu	twi	bio1	bio2	bio3	bio4	bio5	bio6	bio7	bio8	bio9	bio10	bio11	bio12	bio13	bio14	bio15	bio16	bio17	bio18	bio19
1	2	6	0.422772	3.80924	10.8696	510.821	13.6656	0.94532	-520.902	1	110	12.8043	2896.71	105	339.519	7433.16	3053.33	2745.27	308.057	2822.41	2990.38	2994.29	2805.29	8083.94	1725.28	66.7482	856.958	4528.23	255.129	314.354	4480.5
2	2	3	0.4576	3.97669	6.89655	611.867	22.9375	0.840274	-422.023	1	128	9.83567	2897.4	106	341.796	7479.45	3055.25	2744.72	310.528	2823.37	2991.63	2996.26	2805.62	7811.97	1661.12	66.732	852.522	4364.67	251.882	312.162	4316.93
3	2	2	0.431405	3.15648	11.1111	885.672	22.2462	0.601585	-385.254	1	133	7.47157	2870.6	107	341.444	7460.09	3028.62	2718.17	310.453	2796.61	2965.13	2969.12	2779.11	9704.02	2039.19	85.0276	839.14	5363.88	322.078	402.651	5310.46
4	1	3	0.462141	3.73123	0	53.7349	13.6499	0.83515	-352.55	2	122	7.8516	2928.23	82	304.065	6832.77	3065.36	2797.29	268.076	2862.04	3015.92	3017.92	2845.44	7835.72	1812.44	42.219	945.477	4688.11	175.741	199.407	4606.69
5	1	3	0.463857	4.3081	0	282.797	4.32856	0.456026	-50.0694	3	129	8.16319	2916.96	82	299.946	6885.69	3058.48	2784.67	273.815	2850.54	3005.26	3007.7	2833.54	9393.21	2175.56	45.2987	939.119	5580.54	203.06	226.267	5502.51
6	1	4	0.467992	3.93626	0	151.391	12.6775	0.443576	-320.247	2	135	10.3946	2921.91	89	312.024	7064.72	3068.58	2783.57	285.01	2852.47	3011.84	3014.27	2835.49	9896.12	2256.68	54.659	918.442	5788.26	235.271	267.891	5724.07
7	2	5	0.442144	3.26311	3.7037	526.364	18.8904	0.945146	-502.771	1	127	10.9809	2900.92	108	343.148	7495.56	3058.33	2747.01	311.323	2826.11	2994.92	2999.32	2808.28	7708.26	1635.8	67.0237	850.854	4301.24	250.75	311.943	4253.21
8	2	4	0.398293	4.21107	4.10959	680.535	19.8262	0.988934	-553.382	1	131	6.71877	2891.41	112	351.722	7623.86	3051.4	2733.38	318.017	2815.28	2987.07	2991.39	2797.3	8053.1	1673.84	81.6947	824.584	4420.98	289.088	371.844	4349.32
9	2	1	0.491035	2.99685	8.33333	878.528	18.3283	0.670922	-266.892	2	133	6.70161	2879.84	107	342.312	7470	3037.78	2727.19	310.582	2805.7	2974.72	2978.75	2788.7	8467.79	1787.87	74.1048	845.763	4706.28	278.398	346.7	4654.48
10	2	5	0.471115	3.28588	33.3333	880.418	27.9117	0.836211	-283.06	2	125	7.01304	2877	107	342.517	7469.44	3034.95	2724.23	310.715	2802.89	2971.87	2975.9	2785.87	8553.7	1803.91	75.2068	844.52	4749.79	282.308	351.964	4697.38
11	2	6	0.432869	3.56156	15.7895	880.418	27.9117	0.836211	-283.06	2	125	7.01304	2877	107	342.517	7469.44	3034.95	2724.23	310.715	2802.89	2971.87	2975.9	2785.87	8553.7	1803.91	75.2068	844.52	4749.79	282.308	351.964	4697.38
12	1	3	0.371714	3.83897	4.08163	208.584	35.4566	0.241366	-77.9782	3	124	6.62494	2918.26	80	296.372	6836.2	3057.88	2787.08	270.799	2852.32	3006.1	3008.11	2835.45	9339.54	2168.75	43.9343	943.415	5567.31	197.747	219.335	5485.54
13	1	5	0.461467	4.43236	6.81818	210.411	26.8444	0.160258	-296.582	2	130	9.21599	2920.76	91	313.578	7098.75	3068.84	2781.67	287.171	2850.95	3010.92	3013.81	2833.88	10019.6	2276.81	56.7391	914.299	5842.34	242.83	277.998	5780.22
14	1	1	0.471136	4.04669	1.5873	204.314	9.45596	0.743987	-232.745	2	138	6.35235	2924.91	89	310.829	7060.6	3071.65	2786.82	284.825	2855.71	3014.85	3017.68	2838.72	9627.99	2198.79	52.7673	919.432	5635.48	227.676	258.712	5571.67
15	1	3	0.447777	3.81141	0	131.355	12.738	0.750041	-76.7827	3	122	7.65373	2927.59	79	291.653	6768.97	3065.39	2799.38	266.004	2862.91	3014.79	3016.82	2846.25	8917.5	2079.01	40.0026	949.373	5339.79	183.537	201.567	5253.99
16	1	3	0.444891	4.01123	1.66667	274.711	30.2934	0.338001	-15.516	4	129	6.80132	2916.98	79	295.872	6825.7	3056.33	2786.1	270.225	2851.24	3004.79	3006.81	2834.42	9381.96	2179.5	43.8615	944.214	5596.18	197.967	219.578	5513.41
17	1	1	0.491563	4.25195	2.53165	150.871	27.4625	0.487636	-264.736	2	106	7.94826	2919.89	80	298.088	6844.75	3059.65	2789.01	270.646	2854.04	3008.25	3010.23	2837.41	9712.19	2249.06	47.342	943.219	5789.02	208.734	233.013	5704.52
18	1	3	0.473593	4.21977	6.84932	350.239	31.4418	0.369457	-44.8519	3	120	6.55923	2911.5	80	297.415	6835.61	3050.58	2780.58	270.002	2845.88	2999.52	3001.47	2828.91	9827.64	2278.8	47.0594	944.406	5862.06	209.491	233.387	5776.31
19	2	2	0.479601	3.58036	2.38095	724.096	20.0532	0.0847124	314.499	5	132	7.83332	2884.82	83	304.046	6836.9	3023.46	2752.24	271.215	2819.28	2972.88	2974.55	2802.11	8776.95	2011.4	47.2244	936.435	5215.37	201.268	228.672	5128.71
20	1	1	0.471553	3.78399	4.16667	443.727	11.4598	0.113838	-37.2	3	137	11.0658	2896.46	84	307.249	6892.12	3036.6	2762.75	273.85	2829.99	2985	2987.03	2813.02	8534.26	1946.27	47.4738	930.76	5050.5	200.629	229.121	4969.07
21	2	3	0.46906	3.6557	2.38095	596.12	33.1857	0.000454843	89.7454	4	113	5.61528	2893.14	84	307.034	6903.14	3034.42	2758.69	275.727	2826.78	2982.18	2984.17	2809.8	8999.62	2048.7	50.0229	928.397	5314.54	212.192	242.055	5232.25
22	1	5	0.465048	4.09583	6.06061	280.799	21.4312	0.0404039	-258.973	2	130	8.19769	2908.62	86	310.412	6943.87	3050.24	2773.55	276.683	2841.32	2997.8	2999.92	2824.32	8160.38	1853.36	47.1161	926.111	4812.5	196.711	225.502	4737.24
23	2	5	0.405043	4.16708	6.15385	661.906	21.0029	0.967336	-614.856	1	120	10.144	2883.06	113	352.873	7639.96	3043.04	2724.36	318.682	2806.68	2978.83	2983.06	2788.33	8276.28	1712.47	86.4065	819.235	4525.63	302.942	391.853	4450.31
24	4	1	0.414434	4.41816	13.4831	1598.86	6.67668	0.682393	173.555	5	134	10.8409	2831.87	104	337.229	7354.62	2988.21	2682.13	306.082	2758.9	2925.21	2928.68	2741.04	11534.4	2305.88	142.328	746.303	5958.37	518.859	651.571	5877.11
25	4	7	0.380491	4.11915	29.2308	1985.65	19.0094	0.13204	271.885	5	133	6.48528	2801.99	106	341.901	7364.9	2959.04	2649.46	309.577	2728.99	2894.98	2898.43	2710.99	11982.8	2371.79	151.232	738.774	6147.41	546.277	695.469	6073.42
26	4	1	0.457578	3.30436	16.6667	1548.18	20.0936	0.943037	145.889	4	120	7.71655	2836.15	104	337.33	7360.13	2992.81	2686.43	306.375	2763.1	2929.45	2933.13	2745.29	11425.6	2288.35	139.624	748.69	5912.39	510.122	639.875	5834.06
27	3	2	0.457895	3.79363	10.4167	1213.34	15.5069	0.421561	-68.738	3	135	9.22386	2850.91	102	334.624	7341.14	3006.44	2701.96	304.486	2777.89	2944.23	2947.49	2760.75	11077.3	2232.64	133.371	753.926	5758.77	489.457	609.223	5676.89
28	3	6	0.407224	3.73082	26.1905	1170.2	16.5236	0.371924	-267.13	2	135	9.09324	2851.73	106	339.82	7452.94	3010.8	2698.88	311.92	2777.67	2945.76	2949.76	2759.95	11393.6	2318.98	124.883	775.699	6000.75	463.358	582.793	5956.1
29	3	1	0.481431	3.76334	2	1080.85	16.1209	0.456762	-268.195	2	135	10.3696	2862.45	106	339.441	7477.8	3022.4	2709.16	313.234	2788.45	2957.1	2961.1	2770.45	11608.7	2410.38	113.788	803.978	6239.11	429.276	535.278	6205.37
30	3	6	0.416346	3.89951	25.4902	1219.03	15.5004	0.607569	-263.213	2	135	9.07103	2852.15	106	340.99	7478.73	3012.17	2698.35	313.821	2778.15	2946.89	2950.89	2760.07	11894.7	2457.21	119.049	799.065	6369.34	446.52	560.054	6334.02
31	3	6	0.400407	3.33644	22.5806	1175.78	23.0975	0.33062	-238.683	2	133	7.95071	2854.64	106	339.447	7453.68	3013.81	2701.75	312.056	2780.46	2948.69	2952.69	2762.88	11353.1	2317.73	122.467	779.606	5996.23	456.089	572.475	5953.55
32	5	7	0.429545	4.23064	31.4286	2206.39	15.0368	0.130598	-1.85718	4	135	5.7476	2789.15	111	348.657	7495.05	2949.63	2631.62	318.012	2715.14	2883.64	2887.64	2696.63	12500.8	2519.18	139.226	775.821	6580.48	503	650.914	6537.15
33	5	7	0.437522	2.97758	9.09091	2210.31	5.01447	0.111536	-28.571	4	134	7.85242	2785.87	111	348.837	7493.71	2946.35	2628.28	318.07	2711.86	2880.37	2884.37	2693.3	12552.1	2530.78	139.551	776.783	6612.15	503.721	652.082	6568.49
34	5	8	0.42194	3.37192	12.9032	2183.9	9.13565	0.00351673	-60.2961	3	132	9.76675	2784.82	111	349.181	7495.86	2945.31	2627.25	318.065	2710.82	2879.34	2883.34	2692.26	12543.2	2526.89	140.018	775.868	6602.78	504.834	654.104	6559
35	3	6	0.399284	3.34707	26.6667	1323.52	13.6865	0.851174	-95.7094	3	132	9.02653	2846.98	105	338.502	7403.97	3004.8	2695.26	309.543	2773.26	2940.32	2944.26	2755.88	11200.8	2262.62	129.658	762.417	5847.91	477.213	598.784	5788.78
36	3	1	0.492456	3.15036	11.5385	1241.82	3.87867	0.999983	-155.483	3	131	10.6411	2850.32	106	338.464	7427.71	3008.72	2697.93	310.787	2776.46	2943.72	2947.72	2758.66	11203.3	2273.65	126.186	769.425	5877.44	466.292	585.009	5825
37	3	2	0.480932	3.62517	7.5	1235.54	12.0823	0.280571	-165.138	3	135	9.59009	2851.72	106	338.385	7429.21	3010.16	2699.37	310.784	2777.83	2945.16	2949.16	2760.06	11173.9	2269.2	125.482	770.239	5865.46	463.947	581.799	5813.49
38	1	2	0.441662	4.04573	1.6129	199.833	19.3501	0.855717	-273.492	2	119	6.94731	2923.22	91	313.727	7107.64	3072.03	2784.01	288.021	2853.48	3013.64	3016.61	2836.52	9788.85	2223.86	55.8209	913.047	5702.47	238.439	272.944	5642
39	1	2	0.419174	4.28887	0	249.646	19.7482	0.100785	-334.756	2	132	6.8263	2917.47	97	322.378	7245.69	3070.86	2773.77	297.095	2846.46	3009.5	3013.41	2829.04	9797.8	2185.59	63.6438	890.434	5612.66	263.172	307.516	5564.8
40	3	3	0.41989	3.77528	4	1020.55	20.799	0.103335	113.726	4	132	5.44544	2870.36	101	331.338	7337.5	3025.38	2721.25	304.123	2797.37	2963.37	2966.36	2780.25	11301.4	2456.34	83.3714	868.525	6373.96	333.227	400.68	6324.83
41	3	2	0.465295	3.72194	8.69565	1076.61	9.09851	0.228601	334.182	5	135	11.1306	2854.94	95	323.154	7157.73	3005.42	2710.93	294.492	2785.85	2946.66	2949.66	2767.88	11085.3	2452.54	72.6018	892.58	6364.46	298.254	351.079	6302.39
42	3	2	0.462808	4.06643	12.1212	1287.32	12.6111	0.509321	540.109	5	137	6.2317	2850.3	96	325.636	7159.21	3000	2705.82	294.184	2781.05	2941.77	2944.77	2763.06	9965.63	2193.67	67.3168	890.423	5716.77	273.093	323.297	5653.43
43	2	3	0.430088	3.77722	6.38298	973.465	20.387	0.0962198	73.4231	4	131	5.74765	2870.36	101	331.338	7337.5	3025.38	2721.25	304.123	2797.37	2963.37	2966.36	2780.25	11301.4	2456.34	83.3714	868.525	6373.96	333.227	400.68	6324.83
44	3	1	0.443161	3.88414	3.63636	1145.22	22.4818	0.000818312	263.636	5	129	7.22836	2853.1	100	331.303	7272.16	3006.43	2705.14	301.295	2782.15	2945.54	2948.54	2764.15	10915	2370.48	79.6249	872.598	6175.02	317.995	382.369	6120.88
45	3	1	0.466606	3.39478	11.4286	1308.01	20.1138	0.951942	308.44	5	126	8.05175	2848.55	102	337.004	7328.08	3003.02	2698.37	304.644	2776.56	2941.58	2944.58	2758.56	9797.45	2096.87	77.4076	859.26	5494.21	302.064	369.17	5441.21
46	2	2	0.480413	3.46457	5.55556	864.085	14.3855	0.799643	-453.76	1	133	6.3612	2874.89	97	327.613	7255.25	3026.58	2729.95	296.626	2802.72	2966.89	2970.3	2785.27	10214.8	2046.96	133.198	737.461	5262.3	481.407	592.234	5152.76
47	2	2	0.428804	3.36681	9.09091	850.83	22.6412	0.0532841	-397.968	1	129	5.83079	2879.68	98	328.217	7282.29	3032.21	2734.06	298.144	2807.12	2972.08	2975.24	2789.66	10152.1	2049.98	126.021	749.202	5270.76	460.548	566.221	5172.4
48	2	2	0.446873	3.36142	9.67742	558.224	19.6785	0.423961	-302.469	2	135	7.09197	2896.32	96	323.477	7281.9	3049.41	2751.29	298.122	2824.31	2989.34	2992.34	2807.05	8926.2	1850.01	95.1889	784.706	4759.28	359.766	437.673	4674.39
49	1	2	0.475365	3.61921	4.7619	436.204	17.5192	0.504954	-141.269	3	135	6.60562	2906.05	95	319.675	7245.11	3058.84	2762.97	295.872	2835.06	2998.24	3001.85	2817.14	8142.86	1726.78	73.3026	818.134	4452.82	288.348	347.564	4367.81
50	1	1	0.474373	3.40532	6.06061	470.204	11.7198	0.267276	-55.8096	3	135	7.15615	2907.74	97	323.426	7305.93	3062.64	2762.1	300.537	2835.77	3000.75	3003.99	2817.91	7832.13	1674.75	66.6233	831.345	4313.29	263.97	317.388	4252.4
51	1	1	0.484324	3.95487	3.44828	280.911	23.9216	0.00299361	-141.291	3	128	6.26627	2916.94	96	323.291	7282.12	3071.09	2772.01	299.084	2844.93	3009.12	3013.08	2827.77	7938.98	1739.73	58.1919	862.239	4462.31	237.554	280.597	4416.44
52	2	1	0.464657	2.71018	0	856.856	16.3028	0.39729	-324.738	2	135	11.0735	2874.05	106	337.258	7468.48	3033.67	2721.7	311.974	2800.05	2968.29	2972.29	2782.2	11046.1	2306.47	106.023	808.639	5957.36	402.909	498.329	5925.28
53	3	2	0.43247	3.1521	3.7037	1155.55	29.6191	0.252277	-64.8597	3	104	6.7325	2851.52	106	339.536	7401.08	3009.13	2699.07	310.066	2778.47	2945.37	2949.05	2760.29	10997.9	2323.98	92.972	842.199	6087.39	358.137	443.775	6036.29
54	3	6	0.38476	2.55065	13.3333	1227.37	35.8503	0.273454	19.0935	4	114	6.28935	2848.49	105	339.243	7391.87	3005.91	2696.2	309.714	2775.65	2942.25	2945.86	2757.38	11064.8	2341.04	92.9745	843.512	6130.02	358.643	443.738	6078.87
55	3	3	0.439282	3.76102	19.1489	1142.26	14.6033	0.98884	-319.065	2	135	8.53118	2855.81	116	357.57	7744.89	3019.07	2693.43	325.641	2778.41	2952.46	2957.5	2759.48	8977.89	1840.05	97.9042	806.486	4853.21	340.615	451.054	4791.97
56	3	2	0.461643	4.0338	13.1148	1341.06	22.2357	0.9463	-143.615	3	133	8.38474	2847.49	116	357.302	7704.63	3009.73	2684.97	324.756	2770.43	2943.73	2948.53	2751.47	9067.31	1853.68	99.5745	803.902	4897.63	346.819	459.795	4825.36
57	4	4	0.364041	4.0929	11.1111	1545.79	27.5275	0.925842	45.1271	4	131	7.2708	2833.88	116	357.914	7678.27	2995.83	2671.59	324.245	2756.93	2929.9	2934.25	2738.17	9223.65	1878.95	102.804	800.064	4969.12	357.061	474.415	4893.13
58	4	6	0.373747	3.26926	26.6667	1731.15	33.2547	0.755946	154.743	5	122	6.3368	2822.95	116	358.247	7650.59	2984.15	2661.39	322.761	2746.26	2919	2923	2727.92	9451.04	1914.79	107.337	794.902	5073.27	371.126	494.285	4990.55
59	4	1	0.357175	3.1383	22.2222	1771.69	26.8982	0.951108	152.457	5	131	5.95635	2823.34	116	357.642	7634.67	2984.33	2662.27	322.063	2746.93	2919.27	2923.27	2728.46	9520.48	1927.25	108.458	794.246	5108.36	374.435	497.934	5024
60	4	2	0.437158	4.16968	17.1429	1522.88	31.2138	0.999644	36.6439	4	125	6.70252	2836.1	116	358.214	7723.29	2998.09	2673.09	324.996	2758.69	2932.07	2936.93	2739.68	9040.7	1837.95	101.373	797.324	4857.04	351.258	468.529	4790.11
61	4	1	0.397196	3.37861	15.625	1706.74	29.8538	0.939375	-190.832	3	119	7.48142	2816.07	117	355.973	7749.13	2979.63	2652.66	326.971	2738.96	2913.07	2917.63	2719.96	10230.9	2003.44	132.21	754.545	5316.85	444.545	608.484	5247.05
62	5	6	0.402839	3.69791	33.3333	2067.62	31.0078	0.296743	-185.351	3	120	6.59475	2792.39	115	354.49	7650.22	2954.58	2630.54	324.04	2716.06	2888.4	2892.63	2697.64	11607.9	2282.61	146.871	754.352	6017.31	500.208	672.87	5968.41
63	5	7	0.422442	3.78877	31.9149	2315.33	13.3237	0.623329	66.521	4	135	8.84321	2778.21	109	349.376	7396.13	2935.84	2623.45	312.392	2704.46	2871.21	2874.7	2686.47	12409.4	2349.63	185.618	691.424	6146.15	645.142	847.695	6043.52
64	5	7	0.428889	3.77603	25	2308.02	16.066	0.25279	125.606	4	135	10.9014	2778.44	109	347.481	7376.81	2935.74	2623.99	311.751	2705.03	2871.39	2874.63	2687.03	12432.3	2380.09	178.641	703.305	6211.48	625.899	816.26	6114.87
65	5	7	0.4001	2.81327	27.7778	2339.69	10.7519	0.521232	160.23	5	137	5.82563	2778.27	109	347.49	7375.38	2935.63	2623.88	311.75	2704.93	2871.23	2874.54	2686.93	12430.9	2380.94	178.229	703.838	6213.16	624.822	814.621	6116.93
66	5	7	0.410808	3.95115	32.7273	2314.89	7.02025	0.617279	123.292	4	139	8.02249	2778.22	109	348.013	7382.67	2935.84	2623.83	312.008	2704.86	2871.23	2874.85	2686.86	12411.9	2378.82	177.086	705.032	6208.23	621.451	810.394	6114.12
67	5	7	0.360673	3.7584	15.5556	2021.21	9.60628	0.462523	-9.10181	4	125	7.24323	2796.61	109	345.205	7432.06	2955.36	2640.98	314.373	2722.6	2890.13	2893.71	2704.62	12100.3	2384.19	152.004	739.867	6204.8	545.97	705.194	6142.68
68	5	7	0.384225	3.78378	28.5714	2221.23	8.69969	0.981768	251.321	5	138	7.41694	2786.17	107	344.7	7377.79	2943.96	2632.6	311.361	2713.23	2879.16	2882.97	2695.23	12179.3	2383.64	159.616	728.093	6195.47	570.46	734.46	6119.13
69	5	7	0.407557	3.47642	24.2424	2355.83	19.4091	0.766112	296.322	5	134	6.23607	2778.37	108	345.807	7360.17	2935.31	2624.56	310.75	2705.47	2871.37	2874.35	2687.47	12389.9	2397.94	170.719	713.783	6241.7	604.484	782.442	6150.04
70	5	8	0.415179	2.90869	18.1818	2333.25	17.4672	0.336243	256.067	5	135	6.64644	2778.74	108	346.162	7366.6	2935.85	2624.7	311.154	2705.62	2871.74	2874.79	2687.62	12369.4	2393.05	170.405	713.989	6230.91	603.075	781.407	6140.81
71	5	8	0.391359	3.62511	7.14286	2127.27	7.24397	0.0791221	196.919	5	130	12.6209	2784.01	106	346.375	7290.26	2939.25	2633.21	306.047	2711.94	2876.46	2879.46	2693.94	12036.1	2289.25	182.542	688.335	5954.04	636.847	822.145	5837.33
72	5	7	0.34847	3.64073	9.7561	2122.97	5.80595	0.391441	189.383	5	134	17.9196	2784.01	106	346.375	7290.26	2939.25	2633.21	306.047	2711.94	2876.46	2879.46	2693.94	12036.1	2289.25	182.542	688.335	5954.04	636.847	822.145	5837.33
73	3	7	0.386583	3.85737	19.6078	2116.2	4.23785	0.392693	137.81	4	134	15.7318	2784.96	106	346.782	7295.12	2941	2633.59	307.411	2712.93	2877.93	2880.93	2694.93	11714.3	2208.68	183.407	678.938	5751.69	636.394	823.409	5632.69
74	5	7	0.354325	4.05329	17.7419	2146.68	24.4318	0.14876	155.388	5	131	8.22075	2784.1	106	347.035	7297.38	2940.17	2632.62	307.553	2712.07	2877.09	2880.09	2694.07	11757	2216.82	183.853	679.244	5774.02	637.986	826.033	5655.27
75	4	7	0.399957	3.35563	37.5	1903.33	12.7789	0.289448	419.789	5	136	6.54313	2827.78	107	344.18	7422.17	2985.95	2673.58	312.375	2754.03	2920.97	2924.97	2736.01	11230.8	2339.86	103.028	827.313	6149.3	386.746	487.331	6095.03
76	4	7	0.394984	3.5488	30.5556	1854.87	24.1736	0.752295	282.304	5	130	6.98883	2811.58	108	343.803	7426.13	2970.37	2656.7	313.67	2738.36	2905.35	2909.35	2720.36	11697.7	2431.39	109.02	823.276	6384.93	407.27	514.738	6331.47
77	5	7	0.396724	3.12458	36	2465.85	6.30396	0.993333	338.124	5	139	7.57389	2771.2	111	351.298	7456.26	2930.21	2614.04	316.172	2697.93	2865.2	2869.2	2679.18	12269.6	2510.45	125.231	802.023	6590.77	456.881	590.528	6538
78	5	6	0.394879	3.52347	18.9189	2209.82	20.6917	0.330926	411.218	5	134	7.3685	2787.59	109	347.793	7424.96	2945.8	2631.51	314.287	2714.5	2880.8	2884.8	2695.82	11673.9	2403.2	113.9	813.095	6327.21	421.04	539.051	6269.43
79	5	7	0.399967	3.16681	40	2465.36	6.30614	0.742216	427.283	5	139	6.6231	2771.64	111	350.364	7449.39	2930.36	2614.83	315.53	2698.29	2865.47	2869.47	2679.86	12125	2483.93	122.457	804.9	6528.01	447.933	577.972	6473.4
80	5	8	0.372261	3.23459	29.6296	2359.09	6.55721	0.243026	223.274	5	139	13.9794	2773.78	111	351.868	7474.37	2932.73	2616.75	315.988	2699.84	2867.74	2871.74	2681.75	12065.4	2464.81	123.902	801.296	6479.03	450.919	583.72	6423.22
81	5	7	0.383514	2.59221	26.6667	2481.4	11.0628	0.0875264	355.324	5	137	6.47588	2770.93	111	350.522	7458.18	2930.3	2613.66	316.636	2697.6	2864.89	2868.89	2678.86	12392	2536.06	126.623	801.532	6653.01	461.958	596.328	6602.03
82	5	6	0.396943	3.25412	25	2326.86	22.2811	0.467884	300.274	5	133	8.35139	2775.07	110	349.173	7456.13	2934.95	2618.85	316.099	2701.99	2869.01	2873.01	2682.99	12486.6	2562.6	125.59	804.21	6716.03	461.551	592.514	6666.99
83	4	2	0.402102	3.19015	30.7692	1822.05	32.1761	0.85295	328.11	5	128	5.79581	2822.99	111	351.04	7500.32	2981.85	2666.14	315.712	2748.76	2917.2	2921.2	2730.2	9753.4	2008.93	98.7956	816.42	5311.76	354.608	456.094	5238.18
84	4	6	0.39893	3.75843	20	1687.99	6.34762	0.845934	124.187	4	133	14.0046	2818.84	111	349.603	7473.89	2977.86	2662.77	315.09	2744.85	2913.2	2917.2	2726.89	10109.8	2080.16	100.612	816.672	5502.49	365.659	468.301	5433.36
85	4	2	0.381447	2.86749	30	1728.12	29.0199	0.968606	230.464	5	129	6.40623	2823.17	109	348.515	7463.78	2982.17	2668.09	314.076	2749.17	2917.43	2921.43	2731.21	9994.37	2063.1	97.1831	820.709	5455.48	356.416	454.721	5389
86	4	7	0.405475	3.81745	27.0833	1891.3	22.2039	0.930976	172.268	5	126	9.20978	2806.06	111	350.205	7477.52	2965.04	2648.97	316.074	2732.07	2900.4	2904.4	2713.92	10613.5	2174.19	107.525	810.249	5747.74	390.377	502.217	5678.82
87	5	7	0.409039	3.37354	24.2424	2048.75	19.3415	0.75845	281.04	5	132	5.5345	2804.24	112	350.649	7479.52	2963.25	2646.93	316.316	2730.24	2898.55	2902.55	2711.94	10652.9	2180.11	108.696	808.918	5763.21	393.502	507.035	5693.69
88	5	7	0.450747	3.51877	29.7297	2072.09	12.0455	0.964947	289.987	5	137	5.83175	2801.47	112	351.266	7482.18	2960.49	2643.87	316.624	2727.47	2895.64	2899.64	2708.9	10692.8	2185.7	110.099	807.274	5777.79	397.102	512.76	5707.32
89	4	7	0.377538	3.47162	34.2857	1954.63	16.3401	0.993835	223.24	5	134	8.61242	2806.22	112	350.965	7479.95	2965.22	2648.77	316.452	2732.22	2900.29	2904.29	2713.76	10498.9	2148.98	107.533	809.492	5683.17	387.925	500.02	5611.9
90	4	7	0.402423	3.83196	22.9167	1945.26	30.205	0.836573	342.206	5	123	6.19152	2807.69	108	344.353	7423.67	2966.65	2652.86	313.791	2734.71	2901.71	2905.71	2716.71	11545.1	2394.41	108.601	821.781	6295.8	404.666	512.798	6240.35
91	5	7	0.415612	3.34035	16.6667	2114.72	11.7658	0.838929	373.375	5	133	12.9255	2792.17	109	346.433	7421.79	2950.48	2636.19	314.286	2719.17	2885.32	2889.32	2700.33	12077.1	2497.45	115.773	816.209	6555.73	430.076	547.574	6503.76
92	5	7	0.388765	3.43283	30.303	2524.61	29.3394	0.0789082	138.811	4	125	6.17644	2763.5	113	352.099	7522.6	2924.51	2604.33	320.174	2689.11	2858.29	2862.29	2670.31	12338	2454.21	146.939	762.421	6429.24	518.036	680.978	6384.75
93	5	8	0.421707	3.09691	34.6154	2549.17	25.3354	0.132091	172.085	5	130	7.81239	2761.46	113	353.328	7531.57	2922.39	2602.28	320.107	2686.95	2856.29	2860.29	2668.28	12150.2	2405.99	147.359	757.674	6308.37	517.021	682.625	6263.19
94	5	7	0.422431	3.39584	42.4242	2747.98	3.7359	0.997742	360.145	5	140	7.52847	2752.12	113	353.209	7532.28	2913.06	2592.23	320.83	2677.24	2846.54	2850.54	2658.23	12401.6	2465.12	148.135	762.731	6464.77	519.969	686.431	6419.52
95	5	7	0.387948	3.71143	27.907	2321.79	5.99549	0.58504	-10.5476	4	139	7.52869	2779.45	112	350.299	7518.5	2940.47	2621.47	319.002	2705.23	2874.48	2878.48	2686.71	12387.7	2477.3	143.552	767.604	6479.63	511.812	667.719	6435.43
96	5	7	0.382585	3.04267	21.7391	2286.52	12.014	0.143337	-73.1318	3	137	7.81778	2777.53	112	350.568	7526.79	2938.53	2618.81	319.722	2702.94	2872.55	2876.55	2684.5	12205.8	2427.44	145.359	761.197	6353.21	514.516	674.043	6308.98
97	5	7	0.409568	3.74283	22.7273	2138.6	21.243	1.60635e-05	13.844	4	125	7.69461	2784.84	110	347.483	7478.69	2945.32	2627.7	317.623	2711.08	2879.32	2883.32	2692.61	12716.4	2577.67	137.642	782.745	6729.56	500.592	644.591	6686.2
98	5	7	0.393505	3.90248	21.1538	2045.18	11.1159	0.991031	-76.851	3	127	11.9375	2794.03	110	347.351	7487.62	2954.56	2637.21	317.356	2719.98	2888.49	2892.49	2701.88	12528.3	2532.69	137.3	778.874	6610.24	499.166	643.189	6567.52
99	4	7	0.388905	3.81298	33.3333	1983.15	25.6681	0.381889	67.7114	4	132	5.76188	2797.72	109	345.714	7463.47	2957.72	2641.61	316.11	2724.23	2891.74	2895.74	2705.77	12747.8	2599.37	134.341	788.25	6773.73	493.119	629.992	6732.06
100	5	6	0.399694	3.08648	31.8182	2780.15	19.9474	0.872394	419.074	5	131	7.32215	2749.58	114	355.043	7556.85	2910.57	2589.34	321.231	2674.58	2844.6	2848.6	2655.58	12248.5	2426.74	148.972	760.538	6374.82	517.199	687.101	6328.99
101	5	7	0.415487	2.28217	40	2995.45	23.2201	0.886174	645.995	5	128	5.80777	2741.92	114	355.428	7545.51	2902.51	2581.84	320.676	2666.92	2836.55	2840.55	2647.92	12228.7	2415.03	150.444	756.54	6345.08	522.811	694.577	6298.79
102	3	2	0.493596	3.55667	10	1162.52	16.9052	0.00758395	-13.4127	4	127	6.4541	2852.82	105	338.301	7398.22	3010.11	2700.96	309.151	2779.81	2946.8	2950.23	2761.86	11757.4	2502.22	97.0427	845.971	6522.51	375.558	462.852	6475.02
103	1	5	0.383846	3.60825	2.63158	395.226	15.6109	0.403673	-70.2077	3	135	8.94487	2905.85	97	324.596	7289.42	3060.16	2760.37	299.791	2833.83	2998.22	3001.71	2816.82	8919.25	1971.21	62.353	874.186	5051.43	255.299	299.944	5010.08
104	1	2	0.481101	3.7228	6.52174	327.828	16.2434	0.999423	-102.164	3	125	8.79717	2911.95	96	323.213	7272.93	3065.42	2767.08	298.34	2840.02	3003.99	3007.58	2823.07	8569.88	1897.4	59.1253	875.892	4861.01	243.384	284.845	4817.76
105	1	3	0.455909	3.38208	0	319.269	23.2424	0.00920248	-87.337	3	129	5.47335	2913.54	95	321.175	7244.24	3066.55	2769.58	296.967	2842.1	3005.55	3009.05	2825.1	8561.55	1903.33	57.2694	881.375	4876.49	237.38	276.727	4830.58
106	1	3	0.435001	3.67382	2.32558	376.728	23.8814	0.836805	-120.387	3	133	5.56232	2914.99	97	322.69	7304.5	3069.48	2769.79	299.694	2842.42	3007.51	3011.07	2825.19	7725.8	1662	63.2321	839.235	4277.15	252.584	302.621	4218.88
107	3	1	0.456526	2.79397	0	1127.92	9.19715	0.496864	-50.7744	3	135	6.66752	2855.92	105	337.941	7408.46	3013.44	2704.11	309.332	2782.67	2949.97	2953.67	2764.91	11830.4	2519.44	97.5206	845.89	6561.54	378.22	465.648	6514.78
108	2	5	0.460472	3.24166	34.6154	815.148	29.7837	0.815056	-471.978	1	124	7.2053	2879.13	113	352.214	7609.83	3039.27	2721.06	318.204	2803.29	2974.71	2979.12	2785.17	8351.86	1729.59	85.8708	820.653	4570.02	302.975	391.074	4497.17
109	2	1	0.470552	3.75585	10.8696	660.808	15.6417	0.996639	-401.058	1	135	8.5515	2896.66	108	345.319	7516.62	3054.93	2742.03	312.903	2821.36	2991.17	2995.58	2804.11	7813.81	1651.05	70.0722	845.786	4346.05	259.285	324.325	4294.35
110	2	2	0.447355	3.58887	2.43902	924.881	21.1744	0.457676	-455.803	1	134	5.74724	2872.26	96	328.676	7233.23	3022.77	2727.76	295.005	2800.24	2964.26	2966.73	2782.69	10182.5	2011.86	142.376	718.356	5176.86	509.906	628.527	5046.77
111	2	3	0.461366	3.17202	23.0769	902.255	32.1863	0.396193	-697.372	1	128	7.275	2862.04	100	335.616	7287.54	3015.15	2715.04	300.111	2789.04	2954.28	2957.46	2772.04	10369.7	1990.47	158.732	688.81	5144.03	558.326	700.576	5014.28
112	2	5	0.39703	3.27555	18.5185	883.729	30.7414	0.354801	-714.402	1	129	7.84624	2864.21	100	335.19	7287.08	3017.18	2717.42	299.76	2791.21	2956.45	2959.57	2774.21	10331.7	1986.41	157.365	690.373	5132.26	554.217	694.598	5002.49
113	2	5	0.314869	3.15389	16	833.169	11.527	0.728856	-746.482	1	134	8.83941	2865.13	100	335.099	7284.04	3017.93	2718.47	299.459	2792.13	2957.29	2960.48	2775.13	10303.4	1981.24	156.829	690.378	5118.91	552.873	692.565	4987.92
114	2	6	0.385659	3.66356	25.641	917.473	17.6454	0.303033	-470.355	1	124	8.49296	2865.36	97	329.575	7231.3	3016.98	2720.76	296.223	2793.35	2957.31	2960.09	2776.2	10454.6	2074.99	143.251	724.925	5335.61	513.382	632.913	5215
115	3	5	0.406405	2.83321	35.2941	1171.38	34.9442	0.538548	-223.576	2	125	8.58123	2851.31	101	332.909	7305.08	3005.98	2702.7	303.285	2778.52	2944.16	2947.06	2761.35	11286.4	2255.27	143.278	740.769	5814.97	520.365	648.717	5718.87
116	3	2	0.45799	3.27843	10.3448	1429.6	30.0061	0.76151	37.5508	4	125	6.3327	2844.96	104	338.012	7378.17	3002.04	2694.3	307.742	2771.76	2938.8	2942.06	2754	11175	2254.51	131.103	759.323	5823.09	482.317	604.202	5758.01
117	3	5	0.42647	2.75941	22.2222	1366.44	33.9281	0.675348	-113.105	3	117	7.02175	2837.07	106	339.186	7401.49	2995.14	2684.62	310.525	2763.56	2930.17	2934.17	2745.93	11454.6	2311.5	132.342	762.673	5979.41	486.648	612.873	5922.68
118	3	5	0.461466	2.89037	5.55556	1276.56	20.0864	0.517175	-180.214	3	123	8.66477	2839.72	106	339.127	7417.31	2998.04	2687.02	311.027	2766.08	2933.05	2937.05	2748.21	11435.8	2311.36	130.972	764.956	5979.39	482.008	606.981	5924.93
119	1	3	0.422659	3.43973	2.7027	452.343	10.8164	0.735745	-315.761	2	134	9.73031	2903.42	102	331.421	7389.68	3060.4	2754.63	305.766	2830.33	2997.29	3001.23	2812.74	10111.6	2199.37	77.2837	859.206	5661.48	307.39	367.589	5625.12
120	1	6	0.415366	3.19944	12	95.4708	9.15466	0.380892	-403.238	1	135	12.9761	2918.22	84	303.862	6916.67	3059.96	2784.95	275.014	2851.31	3007.21	3009.29	2834.27	9852.14	2263.78	50.8489	934.251	5833.29	221.369	249.294	5753.87
121	1	5	0.436437	3.3673	17.2414	85.2305	11.2155	0.470476	-409.203	1	135	12.3835	2918.95	84	303.753	6915.38	3060.7	2785.77	274.934	2852.07	3007.94	3010.01	2835.03	9841.08	2261.98	50.6938	934.525	5827.68	220.786	248.513	5748.42
122	1	5	0.409189	3.29675	3.22581	264.691	9.03002	0.581471	-269.069	2	138	12.1784	2906.98	86	309.951	6938.06	3048.49	2772.04	276.447	2839.8	2996.1	2998.16	2822.8	8278.05	1880.04	47.5073	926.149	4881.68	199.05	228.079	4805.3
123	1	3	0.463751	3.79382	6.25	329.815	31.7008	0.198957	-313.595	2	119	5.19963	2913.62	90	318.679	7074.12	3059.09	2774.68	284.409	2844.38	3004.12	3006.62	2827.38	7896.42	1774.64	48.7504	913.631	4613.53	200.026	232.939	4549.1
124	1	5	0.490881	3.49485	17.1429	385.712	26.9812	0.824341	-285.183	2	131	7.97096	2909.08	95	324.592	7171.12	3057.71	2766.54	291.167	2838.4	3000.19	3003.41	2821.32	7779.27	1736.08	51.0196	904.912	4513.83	204.837	241.745	4457.83
125	2	5	0.454997	3.02972	23.8095	839.44	29.9829	0.936821	-353.35	2	119	9.39424	2874.58	109	346.951	7508.57	3033.31	2719.38	313.927	2799.76	2969.45	2973.48	2782.24	8426.76	1763.27	78.7471	835.152	4652.39	289.057	364.753	4593.35
126	2	5	0.42938	2.55217	23.0769	961.421	30.4266	0.485059	-291.408	2	124	8.18131	2864.56	106	342.78	7457.68	3022.23	2711.54	310.691	2790.52	2958.92	2962.92	2773.17	9312.57	1955.89	82.3626	839.676	5151	310.671	388.502	5096.09
127	4	5	0.459261	3.16453	16.6667	1537.3	45.7037	0.690598	110.056	4	108	5.45635	2838.16	107	341.72	7434.73	2996.2	2684.44	311.764	2764.15	2932.11	2936.11	2746.16	11891.2	2495.21	105.163	831.498	6526.06	400.894	501.334	6478.17
128	3	1	0.447084	4.01094	20.9677	1396.42	20.3329	0.592624	-26.6302	4	133	7.93933	2836.85	102	335.783	7310.46	2992.03	2687.78	304.248	2764.79	2929.84	2932.84	2746.83	11587.6	2309.62	146.745	740.019	5962.46	533.553	668.226	5868.84
129	4	1	0.444044	3.65931	20.9302	1682.86	17.938	0.376292	147.659	5	135	9.78382	2821.97	105	338.784	7358.52	2979	2670.68	308.322	2748.96	2915.14	2918.3	2730.95	11691.8	2329.41	144.946	744.32	6026.39	527.225	665.643	5949.72
130	5	7	0.423804	3.22384	46.1538	2705.26	15.9089	0.249582	323.535	5	135	7.75267	2753.27	113	353.28	7531.59	2914.15	2593.51	320.641	2678.5	2847.7	2851.7	2659.5	12323.8	2445.43	148.283	760.582	6413.49	520.05	686.859	6368.19
131	5	5	0.416865	4.02535	26.7857	2146.66	26.3938	0.00557819	45.219	4	119	7.30136	2786.63	110	347.359	7478.34	2947.09	2629.66	317.432	2712.89	2881.09	2885.09	2694.47	12701.8	2575.23	137.33	782.793	6722.14	499.847	643.322	6678.98
132	4	1	0.39752	3.61193	22.5	1803.22	19.3419	0.853007	-0.0411377	4	135	12.1256	2810.96	117	357.52	7704.34	2973.31	2647.66	325.647	2734.18	2907.36	2911.42	2715.26	9890.11	1954.19	123.585	766.074	5188.28	417.881	568.348	5112.71
133	4	2	0.404488	3.97058	18.1818	1792.51	26.2349	0.192995	-160.449	3	126	6.60668	2811.51	116	355.921	7723.59	2974.53	2647.76	326.769	2734.59	2908.24	2912.51	2715.57	10454.5	2050.83	134	756.366	5441.65	450.999	616.606	5371.08
134	2	5	0.429799	3.36071	19.3548	751.234	37.4304	0.231499	-370.876	2	111	7.5838	2880.29	106	340.195	7430.21	3037.52	2728.89	308.625	2806.89	2974.6	2978.55	2789.27	8916.35	1890.13	75.0083	849.332	4967.18	286.715	355.181	4915.59
135	3	5	0.433144	3.18897	3.84615	1289.78	23.0012	0.0578559	108.884	4	129	7.31275	2845.68	105	338.715	7383.77	3002.95	2693.63	309.32	2773.01	2939.32	2942.95	2754.65	11271.3	2389.04	93.9943	844.953	6249.81	363.227	448.593	6199.13
136	3	2	0.420754	3.40357	11.7647	1290.22	23.854	0.0812661	102.271	4	128	7.08779	2845.68	105	338.715	7383.77	3002.95	2693.63	309.32	2773.01	2939.32	2942.95	2754.65	11271.3	2389.04	93.9943	844.953	6249.81	363.227	448.593	6199.13
